# Supplementary material for: Quantitative proteomics study of the neuroprotective effects of B12 on hydrogen peroxide-induced apoptosis in SH-SY5Y cells
Source: Sci Rep. 2016 Mar 8;6:22635. doi: 10.1038/srep22635 (PMC4782069; doi:10.1038/srep22635)
Supplement: Supplementary Table S1 [file srep22635-s2.csv]

Table S1. Details of differentially expressed proteins in cells treated with H2O2 + B12 (B12) compared with H2O2 alone (Ctrl) using LC-MS/MS.
Majority protein IDs	Protein names	Gene names	LFQ intensity Ctrl_R1	LFQ intensity Ctrl_R2	LFQ intensity Ctrl_R3	LFQ intensity B12_R1	LFQ intensity B12_R2	LFQ intensity B12_R3	Ratio(B12/Ctrl)	STDEV (Ratio)	RSD (Ratio)	t-test p value
P04733;A8MWH4	Metallothionein-1F;Metallothionein	MT1F	6820200	7562000	16601000	53103000	122900000	132360000	9.952587209	0.037787863	0.359443708	0.0047372
P55854;A8MUA9;B4DUW4;A8MU27	Small ubiquitin-related modifier 3	SUMO3	82306000	147500000	54831000	862770000	709090000	656090000	7.827337978	0.068687236	0.532482797	0.00202616
Q9ULX6-2;Q9ULX6	A-kinase anchor protein 8-like	AKAP8L	28121000	26158000	31065000	65988000	168460000	150540000	4.511014248	0.143928983	0.548100737	0.00879701
D6REN3;E2QRC7;Q5JS54-3;D6RB92;H7C465;Q5JS54;Q5JS54-2	Proteasome assembly chaperone 4	PSMG4	593150000	808430000	844530000	2707300000	2089900000	2566500000	3.278423586	0.085210048	0.273407372	0.000940035
P00374;B4DM58	Dihydrofolate reductase	DHFR	532530000	349130000	323440000	1493000000	1079700000	966110000	2.936528089	0.016935042	0.050062758	0.00588029
J3QKT4;P32322-2;P32322;B4DMU0;J3QL24;J3KQ22;E2QRB3	Pyrroline-5-carboxylate reductase;Pyrroline-5-carboxylate reductase 1, mitochondrial	PYCR1	1064900000	758820000	579400000	2270800000	2699500000	1835300000	2.831985086	0.099979125	0.281433705	0.00706197
Q96Q83	Alpha-ketoglutarate-dependent dioxygenase alkB homolog 3	ALKBH3	568920000	594140000	686590000	1615600000	1468500000	1221200000	2.327629552	0.109342895	0.248703089	0.00108704
Q96G46-3;Q96G46;Q96G46-2	tRNA-dihydrouridine(47) synthase [NAD(P)(+)]-like	DUS3L	2513600000	2421300000	2880400000	5946100000	6536510000	4158900000	2.129350121	0.17288968	0.349096972	0.00737385
K7ELW5		PTBP1	1020700000	1075400000	978100000	2469100000	2015400000	2042300000	2.123088934	0.060182648	0.126620193	0.000458277
C9JLV4;O14727-5;O14727-3;O14727-4;O14727-2;O14727	Apoptotic protease-activating factor 1	APAF1	158680000	151090000	102760000	311150000	285890000	252790000	2.060044118	0.065740133	0.136487301	0.00797201
Q58FF6	Putative heat shock protein HSP 90-beta 4	HSP90AB4P	5031800000	4250900000	3474600000	9719110000	9268100000	7182510000	2.051352559	0.02964218	0.060902749	0.00715163
Q9NV56	MRG/MORF4L-binding protein	MRGBP	4489300000	5290300000	7340190000	12415000000	10382000000	11396000000	1.997279172	0.141302856	0.279757807	0.00981297
P14314-2;P14314;K7ELL7;K7EPW7	Glucosidase 2 subunit beta	PRKCSH	3195800000	3352800000	2552000000	1725900000	1280600000	1500100000	0.495198119	0.491744858	0.23905772	0.00428835
Q07666-2;Q07666;Q07666-3	KH domain-containing, RNA-binding, signal transduction-associated protein 1	KHDRBS1	1755300000	1709500000	1851900000	964580000	772350000	580700000	0.435915135	0.704981748	0.29283896	0.0046187
F8WAS3;C9IZN5;H7BYD0;Q5H9R2;Q16718	NADH dehydrogenase [ubiquinone] 1 alpha subcomplex subunit 5	NDUFA5;DKFZp781K1356	477690000	672570000	486440000	254380000	195860000	246480000	0.425685831	0.872089606	0.359114176	0.00359202
Q9NQW6-2;Q9NQW6	Actin-binding protein anillin	ANLN	1223200000	994620000	1062400000	417650000	615730000	330480000	0.415783088	0.852917274	0.329785486	0.00904191
Q5TA45-2;Q5TA45-3;Q5TA45;C9IYS7;Q5TA45-4;Q5TA45-5;C9J979	Integrator complex subunit 11	CPSF3L	356290000	564680000	657700000	168910000	141790000	132280000	0.280603293	1.453892686	0.394226571	0.00328243
F6XY72	Nucleoside diphosphate kinase	NME2	12238000000	16768000000	19994000000	2735600000	5549000000	4884890000	0.268765102	0.752782369	0.194879257	0.00683528
P05997	Collagen alpha-2(V) chain	COL5A2	211670000	251770000	169220000	49859000	69889000	49651000	0.267756773	0.438174591	0.116784399	0.0012253
Q5QJ74;E9PP54	Tubulin-specific chaperone cofactor E-like protein	TBCEL	1321200000	887730000	1084600000	291420000	305490000	230760000	0.251301795	0.991329259	0.24498022	0.000668941
P15924;P15924-2	Desmoplakin	DSP	390300000	238110000	410280000	52714000	64399000	79927000	0.189700488	1.86895872	0.34536356	0.00145337
Q9P2X0;Q9P2X0-2	Dolichol-phosphate mannosyltransferase subunit 3	DPM3	537700000	83970000	186680000	12636000	9361800	8700000	0.037975877	16.97464435	0.697780029	0.00545749
