# Supplementary material for: Quantitative proteomics study of the neuroprotective effects of B12 on hydrogen peroxide-induced apoptosis in SH-SY5Y cells
Source: Sci Rep. 2016 Mar 8;6:22635. doi: 10.1038/srep22635 (PMC4782069; doi:10.1038/srep22635)
Supplement: Supplementary Table S2 [file srep22635-s3.csv]

Table S2. Gene Ontology (GO) annotation associated with biological processes in H2O2 + B12 (B12) treatment compared with H2O2 alone (Ctrl) treatment.
GO-ID	Biologicla Processes	p values	Genes
44260	cellular macromolecule metabolic process	1.30E-37	U2AF2 INTS1 INTS2 INTS3 AURKB CD2AP SART1 BTK CUL3 INTS9 NONO CUL2 EPC1 APP EPC2 CUL5 ISG15 INTS5 INTS6 MAP3K8 FAU H2AFX LSM2 PTBP2 EIF2B2 CUL1 EMG1 RAN PTBP1 ST13 MAPK1 PPP1CA RPS19 RPS16 FUS RAD23A NFKBIB HSPA1A HSPA1B CALR TK1 HNRNPA3 RPS27 FBXO6 PRPF40A MDFI DHX9 YEATS4 RPSA MLL CREBBP YTHDC1 EPRS SMAD2 RPS6 DDX5 HNRNPA1 HNRNPA0 RPS7 SRSF5 RPL18A UBA1 UBA2 CHAF1A ABCF1 ELF3 COPS5 PDIA6 QARS N…
9987	cellular process	6.68E-37	LDHB TUBB2A INTS1 INTS2 RORB INTS3 ITSN2 RORA ITSN1 SART1 BTK ACTG1 CUL3 MAGED1 INTS9 CUL2 EPC1 APP HTR1B EPC2 CUL5 INTS5 SERPINE2 ISG15 HIST1H2BI INTS6 MAP3K8 FAU LSM2 FAS PTBP2 CUL1 KIF5B EMG1 NCF1 RCOR1 PTBP1 BCL2L10 ST13 NME4 JUP MAPK1 NME2 PPP1CA RPS19 NME3 RPS16 HNF4A NME1 JUN GRAP2 SH3GL1 RAD23A NFKBIB NFKBIA HSPA1A BCL2L1 HSPA1B VPS72 RPS27 NPHP1 PRPF40A SSSCA1 DHX9 YEATS4 RPSA RPS6 GAS7 …
43170	macromolecule metabolic process	1.54E-34	U2AF2 INTS1 INTS2 INTS3 AURKB CD2AP SART1 BTK CUL3 INTS9 NONO CUL2 EPC1 APP EPC2 CUL5 ISG15 INTS5 INTS6 MAP3K8 FAU H2AFX LSM2 PTBP2 EIF2B2 CUL1 EMG1 RAN PTBP1 ST13 MAPK1 PPP1CA RPS19 RPS16 FUS RAD23A NFKBIB HSPA1A HSPA1B CALR TK1 HNRNPA3 RPS27 FBXO6 PRPF40A MDFI DHX9 YEATS4 RPSA BMP1 MLL CREBBP YTHDC1 EPRS SMAD2 RPS6 DDX5 HNRNPA1 HNRNPA0 RPS7 SRSF5 RPL18A UBA1 UBA2 CHAF1A ABCF1 ELF3 COPS5 PDIA6 Q…
44237	cellular metabolic process	1.70E-28	LDHB U2AF2 INTS1 INTS2 RORA INTS3 AURKB CD2AP SART1 BTK CUL3 INTS9 NONO CUL2 EPC1 CUL5 EPC2 APP ISG15 INTS5 INTS6 MAP3K8 FAU H2AFX LSM2 FAS PTBP2 EIF2B2 CUL1 NCF1 EMG1 RAN PTBP1 NME4 ST13 MAPK1 PPP1CA NME2 NME3 RPS19 HNF4A RPS16 NME1 FUS TALDO1 RAD23A NFKBIB HSPA1A HSPA1B CALR PXN TK1 HNRNPA3 RPS27 FBXO6 IDH1 PRPF40A MDFI DHX9 YEATS4 RPSA MLL CREBBP EPRS YTHDC1 SMAD2 DDX5 RPS6 HNRNPA1 HNRNPA0 RPS…
44238	primary metabolic process	9.30E-28	LDHB U2AF2 INTS1 INTS2 RORA INTS3 AURKB CD2AP SART1 BTK CUL3 INTS9 NONO CUL2 ACBD3 EPC1 CUL5 EPC2 APP ISG15 INTS5 INSIG2 INTS6 MAP3K8 FAU H2AFX LSM2 FAS PTBP2 EIF2B2 CUL1 EMG1 RAN PTBP1 NME4 ST13 MAPK1 PPP1CA NME2 NME3 RPS19 HNF4A RPS16 NME1 FUS TALDO1 RAD23A NFKBIB HSPA1A HSPA1B CALR TK1 HNRNPA3 RPS27 FBXO6 IDH1 PRPF40A MDFI DHX9 YEATS4 RPSA MLL BMP1 CREBBP EPRS YTHDC1 SMAD2 DDX5 RPS6 HNRNPA1 HN…
90304	nucleic acid metabolic process	1.46E-27	MORF4L1 RALY THRA CHERP U2AF2 MORF4L2 INTS1 INTS2 INTS3 SART1 INTS9 NONO TOP1 EPC1 EPC2 APP INTS5 INTS6 SRRM1 H2AFX LSM2 PTBP2 RBM10 SNRPN EMG1 RAN MAGOH EFTUD2 PTBP1 HNRNPA2B1 HNRNPR HNRNPU RSL1D1 PA2G4 RPS19 HIF1A RPS16 ARRB2 SNRPA NFE2L2 FUS BLM STRAP RAD23A NFKBIB PNPT1 HSPA1A HSPA1B TK1 HNRNPL HNRNPA3 HNRNPM HNRNPK HNRNPD FBXO6 HNRNPC PRPF40A DHX9 MLL EPAS1 YTHDC1 EPRS SSB SMAD2 INTS10 KAT5 …
6139	nucleobase,nucleoside,nucleotide and nucleic acid metabolic process	8.22E-27	MORF4L1 RALY LDHB THRA CHERP U2AF2 MORF4L2 INTS1 INTS2 INTS3 RORA SART1 INTS9 NONO TOP1 EPC1 EPC2 APP INTS5 INTS6 SRRM1 H2AFX PTBP2 LSM2 RBM10 SNRPN RAN EMG1 MAGOH EFTUD2 PTBP1 HNRNPA2B1 HNRNPR HNRNPU RSL1D1 NME4 MAPK1 NME2 PA2G4 NME3 RPS19 HIF1A RPS16 ARRB2 NME1 SNRPA NFE2L2 FUS TALDO1 BLM STRAP NFKBIB RAD23A PNPT1 HSPA1A HSPA1B TK1 HNRNPA3 HNRNPL HNRNPM HNRNPK FBXO6 HNRNPD IDH1 HNRNPC PRPF40A D…
16043	cellular component organization	4.48E-25	TUBB2A ITSN2 AURKB ITSN1 CD2AP SART1 CUL3 EPC1 APP EPC2 H2AFV HIST1H2BI H2AFZ H2AFX FAS KIF5B RAN RCOR1 JUP KRT19 NME1 JUN KRT14 PIAS1 SH3GL1 IQCB1 BCL2L1 CALR VPS72 PXN EMD NPHP1 HIP1 HNRNPAB SSSCA1 YEATS4 MLL CREBBP EPRS SMAD2 RPS6 GAS7 SRSF5 NOTCH1 CHAF1A ELF3 RAB5B MYO7A GJA1 QARS DMAP1 ASGR1 MBTD1 DYNC1H1 COL11A1 TUBB3 BRD8 CDC6 ACTA1 TP53 RBBP7 SMN2 SMN1 NCK2 TAF10 PSEN1 HIST2H2BE NCK1 RAB5…
34641	cellular nitrogen compound metabolic process	5.78E-23	MORF4L1 RALY LDHB THRA CHERP U2AF2 MORF4L2 INTS1 INTS2 INTS3 RORA SART1 NONO INTS9 TOP1 EPC1 EPC2 APP INTS5 INTS6 SRRM1 H2AFX PTBP2 LSM2 RBM10 SNRPN RAN EMG1 MAGOH EFTUD2 PTBP1 HNRNPA2B1 HNRNPR HNRNPU RSL1D1 NME4 PYCR1 MAPK1 NME2 PA2G4 NME3 RPS19 HIF1A HNF4A RPS16 ARRB2 NME1 SNRPA NFE2L2 FUS TALDO1 BLM STRAP NFKBIB RAD23A PNPT1 HSPA1A HSPA1B TK1 HNRNPA3 HNRNPL HNRNPM HNRNPK FBXO6 HNRNPD IDH1 HNRN…
8152	metabolic process	9.82E-23	LDHB U2AF2 INTS1 INTS2 RORA INTS3 AURKB CD2AP SART1 BTK NONO CUL3 INTS9 CUL2 ACBD3 EPC1 CUL5 EPC2 APP INSIG2 ISG15 INTS5 INTS6 MAP3K8 FAU H2AFX LSM2 FAS PTBP2 EIF2B2 CUL1 RAN NCF1 EMG1 PTBP1 NME4 ST13 MAPK1 PPP1CA NME2 NME3 RPS19 HNF4A RPS16 NME1 FUS TALDO1 RAD23A NFKBIB HSPA1A HSPA1B CALR PXN TK1 HNRNPA3 RPS27 FBXO6 IDH1 PRPF40A MDFI DHX9 YEATS4 RPSA MLL BMP1 CREBBP EPRS YTHDC1 SMAD2 DDX5 RPS6 H…
48518	positive regulation of biological process	4.41E-22	THRA VTN RORB RORA ITSN1 SART1 BTK MAGED1 CUL3 EPC1 CUL2 CUL5 APP SERPINE2 PACSIN3 PRKACA H2AFX FAS RPN2 INSR CUL1 RAN RELA RELB FADD ARNTL IRS1 PSMA2 JUP TNS3 MAPK1 NME2 NME3 RPS19 HIF1A EP300 PIAS4 HNF4A ARRB2 NME1 JUN PSMA3 PIAS1 NFE2L2 RNF20 SMARCA2 KALRN CAV3 BLM AKAP13 NFKBIA SOX6 BCL2L1 PSMA7 CALR SRC PSMB4 VDR TUBB NPM1 TRAF6 EMD HNRNPAB HIP1 YEATS4 MLL BMP1 EPAS1 TP53BP2 CREBBP SMAD2 KAT…
44419	interspecies interaction between organisms	4.78E-22	CUL2 TOP1 CUL5 ISG15 INSR KPNB1 CUL1 DLG1 ATF7IP SATB1 CTBP1 SP100 LYN RAN RELA RCOR1 RBL1 TP53 UBE2I FADD EIF4G1 MAPK1 KRT19 EP300 KRT18 JUN HIPK2 LCK PSMA3 MDM2 KPNA2 SRCAP UBE3A GRB2 RAD23A VIM PML NFKBIA NCF1B PSMA7 SRC VCAM1 PSMB4 HNRNPK CENPA KRT8 NPM1 PIK3R1 CEBPA HCK CREBBP FDPS KAT5 HNRNPA1 STAT3 PLCG1 FYN HSPD1
48522	positive regulation of cellular process	1.20E-21	THRA VTN RORB RORA ITSN1 SART1 BTK MAGED1 CUL3 EPC1 CUL2 CUL5 APP PACSIN3 SERPINE2 PRKACA H2AFX FAS RPN2 INSR CUL1 RAN RELA FADD ARNTL IRS1 PSMA2 JUP TNS3 MAPK1 NME2 NME3 RPS19 HIF1A EP300 HNF4A ARRB2 PIAS4 NME1 JUN PSMA3 PIAS1 NFE2L2 RNF20 SMARCA2 KALRN CAV3 BLM AKAP13 NFKBIA SOX6 BCL2L1 PSMA7 CALR PSMB4 VDR TUBB NPM1 TRAF6 HNRNPAB HIP1 YEATS4 MLL EPAS1 TP53BP2 CREBBP SMAD2 KAT5 DDX5 RPS6 VAV2 V…
10467	gene expression	1.20E-21	RALY THRA CHERP U2AF2 INTS1 INTS2 INTS3 SART1 INTS9 NONO EPC1 APP INTS5 INTS6 SRRM1 FAU LSM2 PTBP2 RBM10 EIF2B2 RPS27A SNRPN EMG1 MAGOH EFTUD2 HNRNPA2B1 PTBP1 HNRNPR HNRNPU RSL1D1 PA2G4 RPS19 HIF1A RPS16 ARRB2 SNRPA NFE2L2 UBA52 FUS STRAP NFKBIB PNPT1 CALR HNRNPL HNRNPA3 HNRNPM RPS27 HNRNPK RPL8 HNRNPD HNRNPC EIF3M PRPF40A DHX9 RPSA MLL EPAS1 YTHDC1 EPRS SSB SMAD2 INTS10 RPS6 DDX5 RBMX HNRNPA1 HN…
